# Supplementary material for: Benzylated Dihydroflavones and Isoquinoline-Derived Alkaloids from the Bark of Diclinanona calycina (Annonaceae) and Their Cytotoxicities
Source: Molecules. 2021 Jun 18;26(12):3714. doi: 10.3390/molecules26123714 (PMC8235387; doi:10.3390/molecules26123714)
Supplement: Supplementary file 1 [file molecules-26-03714-s001.zip]

Archive with 1 entries (1 files):
- molecules-1221506-supplementary.pdf
